# Supplementary material for: Chemical Structure and Anticoagulant Property of a Novel Sulfated Polysaccharide from the Green Alga Cladophora oligoclada
Source: Mar Drugs. 2021 Sep 29;19(10):554. doi: 10.3390/md19100554 (PMC8540071; doi:10.3390/md19100554)
Supplement: Supplementary file 1 [file marinedrugs-19-00554-s001.zip]

Archive with 1 entries (1 files):
- marinedrugs-1375251-supplementary.pdf
